# Supplementary material for: Exploring Sequence Characteristics Related to High-Level Production of Secreted Proteins in Aspergillus niger
Source: PLoS One. 2012 Oct 1;7(10):e45869. doi: 10.1371/journal.pone.0045869 (PMC3462195; doi:10.1371/journal.pone.0045869)
Supplement: Table S1 — Contains the labeled data set with Aspergillus niger proteins () that were tested for successful high-level production and secretion. Labels pos and neg indicate successful and unsuccessful high-rate production respectively. (XLS) [file pone.0045869.s012.xls]

## Sheet: Sheet1
id	label	enzyme	description
An01g00330	pos	arabinofurinosidase	alpha-l-arabinofuranosidase a precursor abfA - Aspergillus niger
An01g00490	pos	hexose oxidase	strong similarity to isoamyl alcohol oxidase mreA - Aspergillus oryzae
An01g01430	pos	oxidase	similarity to hydroquinone oxidase mcrA - Streptomyces lavendulae
An01g01750	pos	tripeptidyl peptidase	similarity to lysosomal protease CLN2 - Rattus norvegicus
An01g01870	pos	cellulase	strong similarity to hypothetical Avicelase III aviIII - Aspergillus aculeatus
An01g01920	pos	beta-N-acetylhexosaminidase	similarity to beta-N-acetylhexosaminidase - Vibrio furnissii
An01g03090	pos	beta-1,3-glucanase	strong similarity to 1,3-beta-glucanosyltransferase gel1 - Aspergillus fumigatus
An01g06310	pos	glutaminase	strong similarity to glutaminase A gtaA - Aspergillus oryzae
An01g06620	pos	rhamnosidase	strong similarity to alpha-L-rhamnosidase A precursor rhaA - Aspergillus aculeatus
An01g08630	pos	oxidase	similarity to protein involved in mitomycin C resistance McrA - Streptomyces lavendulae
An01g09220	pos	tyrosinase	weak similarity to tyrosinase melC2 - Streptomyces lincolnensis
An01g10350	pos	beta-galactosidase	strong similarity to secreted beta-galactosidase lacA - Aspergillus niger
An01g10580	pos	ribonuclease	strong similarity to ribonuclease T2 precursor rntB - Aspergillus oryzae
An01g11480	pos	oxidase	strong similarity to oxidoreductase ox1 - Claviceps purpurea
An01g11660	pos	cellobiohydrolase	1,4-beta-D-glucan cellobiohydrolase B precursor cbhB - Aspergillus niger
An01g11670	pos	endoglucanase	strong similarity to endo-beta-1,4-glucanase A eglA - Aspergillus nidulans
An01g12450	pos	glucan b-1,3-exoglucanase	strong similarity to hypothetical glucan beta-1,3 exoglucanase exgS - Aspergillus phoenicis
An01g12550	pos	mannosidase	strong similarity to mannosyl-oligosaccharide 1,2-alpha-mannosidase msdS - Aspergillus saitoi
An01g13660	pos	laccase	strong similarity to laccase I precursor yA - Aspergillus nidulans
An01g14520	pos	hexose oxidase	strong similarity to carbohydrate oxidase CHO from patent WO9931990-A1 - Microdochium nivale
An01g14600	pos	endo-1,4-b-xylanase	strong similarity to endo-1,4-beta-xylanase B xynB from patent WO9414965 - Aspergillus tubingensis
An01g14670	pos	polygalacturonase	polygalacturonase E precursor pgaE - Aspergillus niger
An01g14730	pos	cis,cis-muconate lactonizing enzyme	similarity to cis,cis-muconate lactonizing enzyme I TcMLE - Trichosporon cutaneum
An01g14800	pos	esterase/tannase	strong similarity to precursor of tannase - Aspergillus oryzae
An01g14940	pos	phospholipase C	similarity to nonhemolytic phospholipase C PC-PLC - Burkholderia pseudomallei
An01g14960	pos	asparaginase	strong similarity to asparaginase II Asp3 - Saccharomyces cerevisiae
An02g00190	pos	amidase	similarity to enantiomer-selective amidase amdA - Rhodococcus sp.
An02g00610	pos	beta-glucoronidase	similarity to beta-galactosidase bgaM - Bacillus megaterium
An02g00740	pos	oxidase	similarity to 6-Hydroxy-D-nicotine oxidase 6-HDNO - Arthrobacter oxidans
An02g00850	pos	glucanase	strong similarity to hypothetical mixed-linked glucanase precursor related protein MLG1 - Neurospora crassa
An02g01550	pos	Serine protease	strong similarity to secreted serine protease 19 kDa CS antigen CS-Ag - Coccidioides immitis
An02g02540	pos	acetyl esterase	strong similarity to acetyl-esterase I from patent WO9502689-A - Aspergillus aculeatus
An02g03310	pos	phosphatidylglycerol/phosphatidylinositol transfer protein	strong similarity to hypothetical phosphatidylglycerol/phosphatidylinositol transfer protein pltpao - Aspergillus oryzae
An02g07980	pos	oxidase	strong similarity to carbohydrate oxidase CHO from patent WO9931990-A1 - Microdochium nivale
An02g09090	pos	mutarotase	strong similarity to mutarotase enzyme from patent JP07039380-A - Sus scrofa
An02g09270	pos	oxidase	strong similarity to cellobiose dehydrogenase CBDH - Humicola insolens
An02g09690	pos	triacylglycerol lipase	strong similarity to lipase I precursor TFLI - Geotrichum fermentans
An02g11150	pos	alpha-galactosidase	alpha-galactosidase aglB - Aspergillus niger
An02g11890	pos	glucoronidase	strong similarity to hypothetical protein encoded by An14g01330 - Aspergillus niger
An02g12450	pos	polygalacturonase	similarity to polygalacturonase XOPG1 - Lycopersicon esculentum
An02g13220	pos	phospholipase B	strong similarity to lysophospholipase phospholipase B - Penicillium notatum
An02g13750	pos	glutaminase	strong similarity to glutaminase A gtaA - Aspergillus oryzae
An02g14290	pos	esterase	strong similarity to cephalosporin esterase - Rhodosporidium toruloides
An03g00460	pos	oxidase	strong similarity to 6-hydroxy-D-nicotine oxidase 6-HDNO - Arthrobacter oxidans
An03g00500	pos	diglycosidase	strong similarity to diglycosidase related protein SEQ ID NO:10 from patent WO200018931-A1 - Aspergillus fumigatus
An03g00940	pos	xylanase	endo-1,4-beta-xylanase A precursor xynA - Aspergillus niger [putative sequencing error]
An03g00960	pos	arabinoxylan arabinofuranohydrolase	1,4-beta-D-arabinoxylan arabinofuranohydrolase axhA - Aspergillus niger
An03g01660	pos	aminopeptidase	strong similarity to vacuolar aminopeptidase Y Ape3 - Saccharomyces cerevisiae
An03g02080	pos	exopolygalacturonase	strong similarity to exopolygalacturonase pgaX - Aspergillus tubingensis
An03g02510	pos	alpha-glucosidase	weak similarity to hypothetical protein CAD70818.1 - Neurospora crassa
An03g03300	pos	N-glycosidase	similarity to almond N-glycosidase from patent EP676473-A2 - Prunus dulcis
An03g04190	pos	beta-1,4-endoglucanase	weak similarity to extracellular beta-1,4-endoglucanase CelA - Clavibacter michiganensis
An03g05070	pos	agmatinase	strong similarity to proclavaminic acid amidino hydrolase pah - Streptomyces clavuligerus
An03g05200	pos	carboxypeptidase	strong similarity to carboxypeptidase S1 - Penicillium janthinellum
An03g05260	pos	chitosanase	similarity to chitosanase csnA - Aspergillus oryzae
An03g05290	pos	b-glycosidase	similarity to glucan 1,3-beta-glucosidase Bgl2 - Saccharomyces cerevisiae
An03g05380	pos	cellulase	similarity to cellulase FI-CMCase - Aspergillus aculeatus
An03g05530	pos	b-1,4-endoglucanase	strong similarity to endo-beta-1,4-glucanase EGIII-like from patent WO9931255-A2 - Emericella desertoru
An03g05930	pos	phosphatase	strong similarity to acid phosphatase pho - Pichia pastoris
An03g06310	pos	pectin methylesterase	pectinesterase pmeA - Aspergillus niger
An03g06550	pos	glucoamylase	glucan 1,4-alpha-glucosidase glaA - Aspergillus niger
An03g06560	pos	triacylglycerol lipase	strong similarity to triacylglycerol lipase Lip2 - Candida rugosa
An03g06740	pos	exopolygalacturonase	strong similarity to exo-alpha 1,4-polygalacturonase PGX1 - Cochliobolus carbonum
An04g03460	pos	phytase	phytase phyA - Aspergillus niger
An04g03830	pos	nuclear factor-like protein	similarity to phorbol activated nuclear factor-like protein PNF1 from patent WO200162790-A2 - Homo sapiens
An04g08550	pos	cellulase	strong similarity to endoglucanase IV EGIV - Trichoderma reesei
An04g09360	pos	rhamnogalacturonan acetylesterase	strong similarity to hypothetical protein CC0812 - Caulobacter crescentus
An04g09650	pos	mannanase	similarity to alpha-1,6-mannanase aman6 - Bacillus circulans
An04g09700	pos	xylogalacturonase	strong similarity to endo-xylogalacturonan hydrolase xghA - Aspergillus tubingensis
An05g01320	pos	mannanase	strong similarity to mannase man1 - Aspergillus aculeatus
An05g01860	pos	amidase	strong similarity to hypothetical amidase Z37509 - Saccharomyces cerevisiae
An05g02280	pos	esterase	similarity to esterase from patent WO9802556-A2 - Alcaligenes sp.
An06g00160	pos	hypothetical protein	weak similarity to hypothetical cell wall protein binB - Aspergillus nidulans
An06g00170	pos	alpha-galactosidase	alpha-galactosidase aglA - Aspergillus niger
An06g00190	pos	tripeptidyl peptidase	strong similarity to lysosomal pepstatin insensitive protease CLN2 - Homo sapiens
An06g00310	pos	carboxypeptidase	similarity to carboxypeptidase D - Penicillium janthinellum
An06g00350	pos	triacylglycerol lipase	similarity to extracellular triacylglycerol lipase Lip1 - Candida rugosa
An07g00440	pos	triacylglycerol lipase	strong similarity to secretory lipase LIP2 - Candida albicans
An07g00450	pos	glucose oxidase	strong similarity to glucose oxidase GOX - Penicillium amagasakiense
An07g00950	pos	aspartic protease	similarity to aspartyl proteinase candidapepsin - Candida albicans
An07g01000	pos	rhamnogalacturonase	strong similarity to rhamnogalacturonase rhgA - Aspergillus niger [putative sequencing error]
An07g02360	pos	oxidase	similarity to 6-hydroxy-D-nicotine oxidase 6-HDNO - Arthrobacter oxidans
An07g03410	pos	hypothetical protein	similarity to hypothetical membrane protein YDL237w - Saccharomyces cerevisiae
An07g04200	pos	triacylglycerol lipase	strong similarity to precursor of triacylglycerol lipase - Canis lupus
An07g07530	pos	glucanase	strong similarity to cell wall protein Utr2 - Saccharomyces cerevisiae
An07g08030	pos	carboxypeptidase	serine carboxypeptidase pepF - Aspergillus niger
An07g08640	pos	alpha-1,3-glucanase	strong similarity to mutanase mutA - Penicillium purporogenum
An08g01100	pos	exo-1,3-beta-glucanase	strong similarity to exo-1,3-beta-glucanase KlEXG1 - Kluyveromyces lactis
An08g04490	pos	endopro (GAM)	strong similarity to hypothetical protein K12H4 - Caenorhabditis elegans
An08g08030	pos	esterase	strong similarity to para-nitrobenzyl esterase pnbA - Bacillus subtilis
An08g08140	pos	esterase/tannase	strong similarity to precursor of tannase - Aspergillus oryzae
An08g09850	pos	phosphatase	strong similarity to phosphate-repressible acid phosphatase precursor phoA - Penicillium chrysogenum
An08g10780	pos	hypothetical protein	strong similarity to hypothetical protein T16K5.230 - Arabidopsis thaliana
An08g11030	pos	phosphatase	acid phosphatase aph, 3-phytase phyB - Aspergillus niger
An08g12250	pos	phospholipase A2	weak similarity to calcium-independent phospholipase A2 - Homo sapiens
An09g00120	pos	alkaline lipase	ferulic acid esterase A faeA - Aspergillus niger
An09g00310	pos	phosphatase	similarity to constitutive acid phosphatase Ph03 - Saccharomyces cerevisiae
An09g00670	pos	beta(1-3)glucanosyltransferase	strong similarity to glycosylphosphatidylinositol-anchored beta(1-3)glucanosyltransferase gel3 - Aspergillus fumigatus
An09g01010	pos	esterase	similarity to acetyl xylan esterase precursor axe1 - Trichoderma reesei
An09g01190	pos	endoarabinase	endo 1,5-alpha-arabinanase abnA - Aspergillus niger
An09g01920	pos	oxidase	similarity to 6-hydroxy-D-nicotine oxidase 6-HDNO - Arthrobacter oxidans
An09g02160	pos	rhamnogalacturonan acetylesterase	rhamnogalacturonan acetyl esterase rgaeA - Aspergillus niger
An09g02180	pos	Phospholipase A1	strong similarity to phospholipase A1 from patent JP10155493-A - Aspergillus oryzae
An09g02240	pos	beta-N-acetylhexosaminidase	strong similarity to beta-N-acetylhexosaminidase from patent WO9839459-A1 - Penicillium chrysogenum
An09g02270	pos	triacylglycerol lipase	strong similarity to triacylglycerol lipase lipI - Geotrichum candidum
An09g02980	pos	oxidase	similarity to polyphenol oxidase PPO from patent WO9637617-A1 - Lactuca sativa
An09g03300	pos	alpha-xylosidase	strong similarity to alpha-xylosidase XylS - Sulfolobus solfataricus
An09g03780	pos	subtilisin hom.	subtilisin-like serine protease pepD - Aspergillus niger
An09g05130	pos	oxidase	similarity to monophenol monooxygenase melC2 - Streptomyces antibioticus
An09g05920	pos	chitinase	strong similarity to chitinase precursor chit33 - Trichoderma harzianum
An09g05940	pos	sulphydryl oxidase	sulphydryl oxidase Sox from patent EP565172-A1 - Aspergillus niger
An10g00190	pos	oxidase	similarity to carbohydrate oxidase CHO from patent WO9931990-A1 - Microdochium nivale
An10g00870	pos	pectate lyase	pectate lyase plyA - Aspergillus niger
An11g00100	pos	esterase	strong similarity to triacylglycerol lipase Lip5 - Candida rugosa
An11g00350	pos	hexose oxidase	strong similarity to berberine bridge enzyme BBE - Papaver somniferum
An11g00390	pos	rhamnogalacturonase	similarity to rhamnogalacturonase rhiE - Erwinia chrysanthemi
An11g01220	pos	esterase/tannase	strong similarity to precursor of tannase - Aspergillus oryzae
An11g03580	pos	laccase	strong similarity to precursor of laccase - Neurospora crassa
An11g03740	pos	oxidase	strong similarity to isoamyl alcohol oxidase mreA - Aspergillus oryzae
An11g04100	pos	oxidase	weak similarity to cellobiose dehydrogenase cdh - Trametes versicolor
An11g06540	pos	b-mannosidase	beta-mannosidase mndA - Aspergillus niger
An12g00950	pos	rhamnogalacturonase	rhamnogalacturonase rhgA - Aspergillus niger
An12g02220	pos	cellobiohydrolase	strong similarity to cellulose 1,4-beta-cellobiosidase II CBH2 - Trichoderma reesei
An12g02340	pos	esterase	strong similarity to p-nitrobenzyl esterase pnbA - Bacillus subtilis
An12g02550	pos	esterase	similarity to esterase D xynD - Pseudomonas fluorescens
An12g04700	pos	dipeptidyl peptidase	strong similarity to allergen Tri r 4 - Trichophyton rubrum
An12g05010	pos	esterase	acetyl xylan esterase axeA - Aspergillus niger
An12g05700	pos	rhamnosidase	similarity to alpha-L-rhamnosidase A precursor rhaA - Aspergillus aculeatus
An12g05960	pos	dipeptidyl peptidase	strong similarity to dipeptidyl peptidase II DPPII - Rattus norvegicus
An12g07500	pos	exopolygalacturonase	strong similarity to exopolygalacturonase pgaX - Aspergillus tubingensis
An12g08280	pos	sucrose:sucrose 1-fructosyl transferase	exo-inulinase inu1 - Aspergillus niger
An12g08890	pos	hypothetical protein	hypothetical protein
An12g09310	pos	esterase	similarity to para-nitrobenzyl esterase pnbA - Bacillus subtilis
An12g10390	pos	esterase/tannase	similarity to precursor of tannase - Aspergillus oryzae
An12g10630	pos	phosphatase	similarity to acid phosphatase aphA - Aspergillus ficuum
An12g10770	pos	oxidase	strong similarity to aryl-alcohol oxidase precursor aao - Pleurotus pulmonarius
An13g01300	pos	gamma-glutamyl transpeptidase	strong similarity to gamma-glutamyl transpeptidase GGT1 - Homo sapiens
An13g01520	pos	hypothetical protein	hypothetical protein
An13g01750	pos	phosphatase	acid phosphatase aphA - Aspergillus niger
An13g02130	pos	aspartic protease	strong similarity to aspartic proteinase Yps3 - Saccharomyces cerevisiae
An13g02510	pos	glucanase	strong similarity to allergen rAsp f 9 - Aspergillus fumigatus
An13g02820	pos	triacylglycerol lipase	strong similarity to triacylglycerol lipase gehA - Propionibacterium acnes
An14g00620	pos	aminopeptidase	strong similarity to aminopeptidase from patent WO9628542-A1 - Aspergillus oryzae
An14g00860	pos	triacylglycerol lipase	strong similarity to triacylglycerol lipase Lip5 - Candida rugosa
An14g01130	pos	rhamnogalacturonase	strong similarity to rhamnogalacturonase B precursor rhgB - Aspergillus aculeatus
An14g01620	pos	b-glycosidase	weak similarity to heparanase - Homo sapiens
An14g02170	pos	cutinase	strong similarity to cutinase precursor cutA - Fusarium solani
An14g03070	pos	hexose oxidase	strong similarity to carbohydrate oxidase CHO from patent WO9931990-A1 - Microdochium nivale
An14g04370	pos	pectin lyase	pectin lyase pelA - Aspergillus niger
An14g04710	pos	aspergillopepsin I	aspartic proteinase aspergillopepsin I pepA - Aspergillus niger
An14g05800	pos	a-glucuronidase	alpha-glucuronidase aguA - Aspergillus niger
An14g05820	pos	b-galactosidase	strong similarity to beta-galactosidase lacA - Aspergillus niger
An14g07390	pos	xylanase	strong similarity to endo-1,4-beta-xylanase I xyn1 - Aspergillus niger
An15g02300	pos	arabinofurinosidase	arabinofuranosidase B abfB - Aspergillus niger
An15g04550	pos	xylanase	strong similarity to xylanase A xynA from patent WO200068396-A2 - Aspergillus niger
An15g04570	pos	glucanase	strong similarity to endoglucanase IV - Trichoderma reesei
An15g04760	pos	alpha-1,3-glucanase	similarity to mutanase mutA - Penicillium purporogenum
An15g04900	pos	cellulase	strong similarity to endoglucanase IV egl4 - Trichoderma reesei
An15g05270	pos	esterase	strong similarity to carboxylesterase precursor protein ES-4 - Rattus norvegicus
An15g07570	pos	arylsulfatase	strong similarity to arylsulfatase ars-1 - Neurospora crassa
An15g07670	pos	oxidase	similarity to monophenol monooxygenase tyrosinase - Streptomyces glaucescens
An15g07700	pos	aspergillopepsin II	strong similarity to aspergillopepsin II precursor (acid proteinase A) - Aspergillus niger
An15g07760	pos	mannanase	strong similarity to beta-mannanase manA - Dictyoglomus thermophilum
An16g02760	pos	hypothetical protein	strong similarity to hypothetical protein BH0842 - Bacillus halodurans
An16g03330	pos	endo-1,4-b-xylanase	weak similarity to endo-1,4-beta-xylanase CAA93120.1 - Ascochyta pisi
An16g03700	pos	phospholipase C	strong similarity to phospholipase B from patent US6146869-A - Aspergillus oryzae
An16g05690	pos	ferulic acid esterase	similarity to ferulic acid esterase A faeA - Aspergillus tubingensis
An16g08870	pos	triacylglycerol lipase	strong similarity to triacylglycerol lipase lipI - Geotrichum candidum
An17g00390	pos	aminopeptidase	strong similarity to aminopeptidase from patent WO9628542-A1 - Aspergillus oryzae
An18g00460	pos	acylaminoacyl-peptidase	similarity to protein fragment SEQ ID NO:37063 from patent EP1033405-A2 - Arabidopsis thaliana
An18g00530	pos	oxidase	strong similarity to versicolorin B synthase vbs - Aspergillus parasiticus
An18g01090	pos	lysophospholipase	strong similarity to lysophospholipase from patent WO0127251-A - Aspergillus oryzae
An18g03570	pos	b-glucosidase	beta-glucosidase bgl1 - Aspergillus niger
An18g04100	pos	glucanase	strong similarity to 43 kDa secreted glycoprotein precursor gp43 - Paracoccidioides brasiliensis
An18g04800	pos	rhamnosidase	strong similarity to alpha-L-rhamnosidase A precursor rhaA - Aspergillus aculeatus
An18g04810	pos	exopolygalacturonase	strong similarity to exo-polygalacturonase PGX from patent WO9414966-A - Aspergillus tubingensis
An18g05940	pos	endo-beta-1,4-galactanase	strong similarity to arabinogalactan endo-1,4-beta-galactosidase gal1 - Aspergillus aculeatus
An18g06210	pos	acetylornithine deacetylase	strong similarity to acetylornithine deacetylase argE - Escherichia coli
An01g00680	neg	cytochrome P450 monooxygenase	strong similarity to cytochrome P450 monooxygenase avnA - Aspergillus parasiticus
An01g01320	neg	Alpha-galactosidase	strong similarity to alpha-galactosidase agal - Phanerochaete chrysosporium
An01g02070	neg	Metalloprotease	strong similarity to metalloprotease mep - Aspergillus fumigatus
An01g02430	neg	D-amino-acid oxidase	strong similarity to D-amino-acid oxidase DAO - Fusarium solani
An01g03350	neg	C-8 sterol isomerase	strong similarity to C-8 sterol isomerase erg-1 - Neurospora crassa
An01g05060	neg	hypothetical protein	hypothetical protein
An01g05230	neg	hypothetical protein	strong similarity to EST an_2899 - Aspergillus niger
An01g06550	neg	protein kinase	strong similarity to protein kinase Ire1 - Saccharomyces cerevisiae
An01g07430	neg	ribosomal protein	strong similarity to mitochondrial ribosomal protein of the large subunit L2 - Saccharomyces cerevisiae
An01g07770	neg	hypothetical protein	weak similarity to hypothetical protein encoded by An08g01360 - Aspergillus niger
An01g08270	neg	hypothetical protein	hypothetical protein
An01g11560	neg	esterase/tannase	strong similarity to precursor of tannase - Aspergillus oryzae
An01g12620	neg	hypothetical protein	weak similarity to hypothetical myosin heavy chain - Aequipecten irradians
An01g13390	neg	hypothetical protein	similarity to hypothetical protein CAD21062.1 - Neurospora crassa
An01g14010	neg	oxidase (lccA)	strong similarity to brown 2 protein abr2 - Aspergillus fumigatus
An01g14650	neg	exo-alpha 1,4-polygalacturonase (pgxD)	strong similarity to exo-alpha 1,4-polygalacturonase PGX1 - Cochliobolus carbonum
An01g15140	neg	agmatinase	strong similarity to agmatinase speB - Escherichia coli
An02g00120	neg	hypothetical protein	hypothetical protein
An02g00730	neg	cutinase	similarity to cutinase A gene CutA - Botrytis cinerea
An02g04040	neg	Phospholipase A2	strong similarity to cytosolic phospholipase A2 beta PLA2G4 - Homo sapiens
An02g04110	neg	phenylacetaldehyde dehydrogenase	similarity to phenylacetaldehyde dehydrogenase padA - Escherichia coli
An02g06720	neg	glutaminase	strong similarity to glutaminase A gtaA - Aspergillus oryzae
An02g07210	neg	aspartic protease (pepE)	aspartic protease pepE - Aspergillus niger
An02g07870	neg	prolyl-4-hydroxylase	similarity to prolyl-4-hydroxylase-alpha - Drosophila melanogaster
An02g09010	neg	mucin	weak similarity to intestinal mucin MUC2 - Homo sapiens
An02g10560	neg	protein kinase/ankyrin homologue	similarity to protein kinase/ankyrin homologue SEQ ID NO:334 from patent WO9955865-A1 - Mus musculus
An02g13340	neg	esterase	strong similarity to fumonisin esterase BAA-BEST1 from patent WO9902703-A1 - Hordeum sp.
An02g13400	neg	antigen	weak similarity to antigen abe from patent WO9850531-A1 - Salmonella enterica
An02g13740	neg	Gly-X carboxypeptidase	strong similarity to Gly-X carboxypeptidase precursor Yscs - Saccharomyces cerevisiae
An02g13800	neg	hypothetical protein	strong similarity to hypothetical membrane protein YPR157w - Saccharomyces cerevisiae
An02g14500	neg	hypothetical protein	similarity to hypothetical protein encoded by An11g03520 - Aspergillus niger
An03g00280	neg	oxidase	similarity to tyrosinase and tyrosinase activator protein fusion enzyme from patent WO9513386-A - Streptomyces antibioticus
An03g01010	neg	Tripeptidyl peptidase	strong similarity to lysosomal pepstatin insensitive protease CLN2 - Homo sapiens
An03g01050	neg	endo-beta1,4-Glucanase	similarity to endo-beta-1,4-glucanase - Bacillus polymyxa
An03g01140	neg	oxalate decarboxylase	strong similarity to oxalate decarboxylase (APOXD) from patent WO9842827-A2 - Aspergillus phoenicis
An03g01370	neg	oxidoreductase	strong similarity to hypothetical oxidoreductase of gene CC3685 - Caulobacter crescentus
An03g04840	neg	hypothetical protein	hypothetical protein
An03g05560	neg	spherulin 4	strong similarity to developmentally regulated spherulin 4 - Physarum polycephalum
An04g01230	neg	hypothetical protein	strong similarity to hypothetical ECM33 homolog SPCC1223.12c - Schizosaccharomyces pombe
An04g01440	neg	Aspartic protease	strong similarity to precursor of pepsin A3 - Homo sapiens
An04g02880	neg	glutaminyl-peptide cyclotransferase	strong similarity to glutaminyl-peptide cyclotransferase QPCT - Homo sapiens
An04g04530	neg	chitosanase	strong similarity to chitosanase csnA - Aspergillus oryzae
An04g04630	neg	capsule-associated protein	strong similarity to capsule-associated protein CAP59 - Cryptococcus neoformans
An04g04990	neg	mannose-1-phosphate guanyltransferase	strong similarity to mannose-1-phosphate guanyltransferase MPG1 - Trichoderma reesei
An04g06990	neg	a-1,2 mannosidase	strong similarity to alpha 1,2-mannosidase IC - Homo sapiens
An04g07160	neg	hypothetical protein	similarity to hypothetical protein MLD14.3 - Arabidopsis thaliana
An04g09710	neg	esterase	similarity to acetylcholinesterase AChE - Rattus norvegicus
An05g00130	neg	cell wall synthesis protein	similarity to cell wall synthesis protein KRE9 - Candida albicans
An05g01010	neg	Lysophospholipase/phospholipase B	strong similarity to lysophospholipase plb1 - Penicillium notatum
An05g01870	neg	Carboxypeptidase	strong similarity to carboxypeptidase y CPY - Candida albicans
An05g02300	neg	secreted protein	similarity to secreted protein SEQ ID NO:127 from patent WO200061779-A1 - Homo sapiens
An06g00510	neg	mutanase = alpha-1,3-glucanase	similarity to alpha-1,3-glucanase mutA - Penicillium purporogenum
An06g00630	neg	cytochrome P450 pisatin demethylase	similarity to cytochrome P450 pisatin demethylase PDAT9 - Nectria haematococca
An06g00720	neg	Chloroperoxidase	similarity to chloroperoxidase CPO - Caldariomyces fumago
An06g01000	neg	hypothetical protein	hypothetical protein
An06g01510	neg	a-Mannosidase	strong similarity to class I alpha-mannosidase AAB62720.1 - Spodoptera frugiperda
An06g02340	neg	D-amino-acid oxidase	similarity to D-amino-acid oxidase DAO - Fusarium solani
An06g02470	neg	alkaline D-peptidase	strong similarity to protein #695 from patent WO200177335-A2 - Listeria monocytogenes
An07g00200	neg	alkyl salicylate esterase	similarity to esterase EstC - Burkholderia gladioli
An07g00580	neg	acylaminoacyl-peptidase	similarity to serine protease SP1 from patent WO9903984-A2 - Bacillus subtilis
An07g01540	neg	hypothetical protein	strong similarity to hypothetical protein YMR200w - Saccharomyces cerevisiae
An07g03340	neg	hydrophobin	strong similarity to hydrophobin hYP1 - Aspergillus fumigatus
An07g03880	neg	proteinase pepC	serine proteinase pepC - Aspergillus niger
An07g04040	neg	hypothetical protein	similarity to hypothetical protein mlr7324 - Mesorhizobium loti
An07g06010	neg	hypothetical protein	strong similarity to hypothetical protein YKR070w - Saccharomyces cerevisiae
An07g07020	neg	DNAJ-like protein	strong similarity to methylation-controlled DNAJ-like protein mcj - Homo sapiens
An07g08400	neg	allergen rAsp f 4	strong similarity to allergen rAsp f 4 - Aspergillus fumigatus
An07g10410	neg	Metalloprotease	strong similarity to metalloprotease Mep1 - Metarhizium anisopliae
An08g00210	neg	glycerol-3-phosphate dehydrogenase	strong similarity to glycerol-3-phosphate dehydrogenase gdm1 - Mus musculus
An08g01180	neg	hypothetical protein	strong similarity to hypothetical protein SC4G1.04c - Streptomyces coelicolor
An08g02450	neg	mitochondrial protein	similarity to mitochondrial protein Atp10 - Saccharomyces cerevisiae
An08g03510	neg	proteophosphoglycan	weak similarity to proteophosphoglycan ppg1 - Leishmania major
An08g03610	neg	Sphingomyelinase phosphodiesterase	similarity to acid sphingomyelinase phosphodiesterase ASM1 - Homo sapiens
An08g03830	neg	cinnamyl-alcohol dehydrogenase	strong similarity to cinnamyl-alcohol dehydrogenase CAD1 - Eucalyptus gunnii
An08g05410	neg	LIS1-interacting protein	weak similarity to LIS1-interacting protein Nude1 - Rattus norvegicus
An08g07360	neg	mitochondrial import receptor	strong similarity to mitochondrial import receptor TOM20 - Neurospora crassa
An08g07840	neg	NADPH cytochrome P450 oxidoreductase	NADPH cytochrome P450 oxidoreductase cprA - Aspergillus niger [possible sequencing error]
An08g08310	neg	oxidase	strong similarity to mitomycin C resistance protein mcrA - Streptomyces lavendulae
An08g08370	neg	mannosidase	similarity to alpha-1,2-mannosidase aman2 - Bacillus sp.
An08g08750	neg	carboxypeptidase Y	carboxypeptidase Y cpy from patent WO9609397-A1 - Aspergillus niger
An08g09030	neg	chitinase	strong similarity to chitinase 1 cts1 - Coccidioides immitis
An08g09420	neg	protein 4MeS	strong similarity to protein 4MeS - Metarhizium anisopliae
An08g09610	neg	mutanase	similarity to mutanase mutA - Penicillium purpurogenum
An08g09840	neg	cysteine proteinase	strong similarity to cysteine proteinase polypeptide from patent WO200268623-A2 - Aspergillus niger
An08g10010	neg	hypothetical protein	hypothetical protein
An08g10150	neg	nitrilase	strong similarity to nitrilase Nit1 - Mus musculus
An08g11860	neg	esterase	strong similarity to precursor of cephalosporin esterase - Rhodosporidium toruloides
An09g00470	neg	hypothetical protein	similarity to bladder tumour EST encoded protein 16 from patent DE19818619-A1 - Homo sapiens
An09g00790	neg	carboxylic ester hydrolase	similarity to acetyl xylan esterase precursor axe1 - Trichoderma reesei
An09g01830	neg	oxidase	similarity to 6-hydroxy-D-nicotine oxidase 6-HDNO - Arthrobacter oxidans
An09g03020	neg	molybdopterin cofactor biosynthetic protein	similarity to molybdopterin cofactor biosynthetic protein cnxABC - Aspergillus nidulans
An09g04360	neg	hypothetical protein	weak similarity to hypothetical protein SPy1903 - Streptococcus pyogenes
An09g04580	neg	palmitoyl-protein thioesterase	strong similarity to palmitoyl-protein thioesterase - Rattus norvegicus
An09g05170	neg	hypothetical protein	similarity to hypothetical protein 15E11.110 - Neurospora crassa
An09g05880	neg	a-Glucosidase	strong similarity to alpha-glucosidase ModA - Dictyostelium discoideum
An09g06400	neg	chitinase	strong similarity to chitinase chiA - Aspergillus nidulans
An11g00040	neg	readthrough protein	weak similarity to cDNA for 59-kDa readthrough protein RT - Sorghum chlorotic spot virus
An11g00110	neg	Cutinase	strong similarity to cutinase CUT1 - Magnaporthe grisea
An11g00920	neg	deacetylase	similarity to peptidoglycan GlcNAc deacetylase PgdA - Streptococcus pneumoniae
An11g01540	neg	cell wall protein	strong similarity to cell wall protein Crh1 - Saccharomyces cerevisiae
An11g01550	neg	oxidase (cytochrome P450)	strong similarity to cytochrome P450 52A4 - Candida maltosa
An11g01660	neg	Xylanase	similarity to hypothetical protein B24P11.210 - Neurospora crassa
An11g02230	neg	oxidase (cytochrome P450)	strong similarity to lanosterol 14 alpha-demethylase (P450(14DM)) CYP51 - Penicillium italicum
An11g02460	neg	norsolorinic acid ketoreductase	strong similarity to norsolorinic acid ketoreductase nor-1 - Aspergillus parasiticus
An11g03200	neg	inulinase	inulinase inuA - Aspergillus niger
An11g05340	neg	fructosyl amine oxygen oxidoreductase	strong similarity to fructosyl amine oxygen oxidoreductase - Aspergillus fumigatus
An11g05700	neg	hypothetical protein	similarity to hypothetical membrane protein YGR235c - Saccharomyces cerevisiae
An11g05970	neg	muramidase	weak similarity to muramidase-2 - Enterococcus hirae
An11g06480	neg	antigenic protein	weak similarity to antigenic protein f86.aa from patent WO9859071 - Borrelia burgdorferi
An11g07120	neg	Glutamyl endoprotease	strong similarity to glutamyl endoprotease polypeptide from patent WO200268623-A2 - Aspergillus niger
An11g08070	neg	esterase	strong similarity to acetylcholinesterase ACHE - Homo sapiens
An11g10210	neg	anaphase-promoting complex subunit	similarity to anaphase-promoting complex subunit APC5 - Homo sapiens
An11g10790	neg	paraoxonase/arylesterase	similarity to serum paraoxonase/arylesterase 2 PON2 - Gallus gallus
An11g11170	neg	ribosomal protein	strong similarity to mitochondrial ribosomal protein of the large subunit Yml20 - Saccharomyces cerevisiae
An12g00140	neg	mucin-like protein	weak similarity to mucin-like protein Muc1 - Saccharomyces cerevisiae
An12g01320	neg	Linoleate diol synthase	strong similarity to linoleate diol synthase - Gaeumannomyces graminis
An12g02070	neg	ribonuclease T1	similarity to ribonuclease T1 precursor rntA - Aspergillus oryzae
An12g02920	neg	chitinase	weak similarity to chitinase A1 chiA - Bacillus circulans
An12g03960	neg	acyltransferase	strong similarity to acyltransferase ataA - Aspergillus nidulans
An12g04170	neg	Metallocarboxypeptidase	similarity to Ecm14 - Saccharomyces cerevisiae
An12g04480	neg	chitin deacetylase	strong similarity to chitin deacetylase from patent DE19810349-A1 - Colletotrichum lindemuthianum
An12g04630	neg	esterase	strong similarity to full length Penicillin V amidohydrolase from patent US5516679-A - Fusarium oxysporum
An12g04830	neg	coatomer protein	strong similarity to coatomer protein zeta chain Ret3 - Saccharomyces cerevisiae
An12g05360	neg	cholesterol 24-hydroxylase	strong similarity to cholesterol 24-hydroxylase - Mus musculus
An12g05810	neg	laccase (lccL)	strong similarity to laccase - Cryphonectria parasitica
An12g08380	neg	Arp2/3 complex subunit	strong similarity to Arp2/3 complex subunit p20-Arc - Homo sapiens
An12g08630	neg	cytochrome P450 monooxygenase	strong similarity to cytochrome P450 monooxygenase TRI11 - Fusarium sporotrichioides
An12g09520	neg	hypothetical protein	weak similarity to hypothetical protein encoded by An02g13400 - Aspergillus niger
An12g10200	neg	ice nucleation gene	weak similarity to ice nucleation gene inaX - Xanthomonas campestris
An12g10810	neg	hypothetical protein	strong similarity to EST an_2678 - Aspergillus niger
An13g02620	neg	Tripeptidylaminopeptidase	strong similarity to proteinase P5-6 from patent WO9517512-A - Streptomyces lividans
An13g03800	neg	fumonisin esterase	strong similarity to fumonisin esterase BEST1 from patent WO9606175-A2 - Bacterium ATCC 55552
An14g01110	neg	oxidase (cytochrome P450)	strong similarity to alkane-inducible cytochrome P450 gene ALK1 - Yarrowia lipolytica
An14g01800	neg	Alpha-galactosidase	strong similarity to alpha-galactosidase - Cyamopsis tetragonoloba
An14g01820	neg	hypothetical protein	strong similarity to hypothetical cell wall protein binB - Aspergillus nidulans
An14g02100	neg	cell wall antigen MP1	strong similarity to cell wall antigen MP1 - Penicillium marneffei
An14g05960	neg	agmatinase	strong similarity to agmatinase speB - Escherichia coli
An14g06640	neg	N-acetylglucosaminyl-phosphatidylinositol deacetylase	strong similarity to N-acetylglucosaminyl-phosphatidylinositol deacetylase PIGL - Rattus norvegicus
An15g00840	neg	chitinase	strong similarity to chitinase - Chelonus sp.
An15g02850	neg	hypothetical protein	hypothetical protein
An15g03550	neg	arabinase	weak similarity to protopectinase from patent WO9806832-A1 - Bacillus subtilis
An15g07620	neg	hypothetical protein	hypothetical protein
An15g07820	neg	hypothetical protein	hypothetical protein
An16g01030	neg	phenylacetate hydroxylase	strong similarity to phenylacetate hydroxylase pahA - Penicillium chrysogenum
An16g02250	neg	Tripeptidyl peptidase	strong similarity to lysosomal pepstatin insensitive protease CLN2 - Homo sapiens
An16g02300	neg	hypothetical protein	similarity to hypothetical protein YBR096w - Saccharomyces cerevisiae
An16g02730	neg	arabinase	strong similarity to endo 1,5-alpha-arabinase abnA from patent EP506190-A - Aspergillus niger
An16g03950	neg	amadoriase	strong similarity to amadoriase II - Aspergillus fumigatus
An16g04280	neg	salivary glue protein	weak similarity to precursor of salivary glue protein sgs-3 - Drosophila yakuba
An16g04420	neg	recombination protein	strong similarity to meiotic sister-chromatid recombination protein Msc1 - Saccharomyces cerevisiae
An16g05910	neg	cholesterol 7alpha-hydroxylase	strong similarity to cholesterol 7alpha-hydroxylase CYP7 - Sus scrofa
An16g05940	neg	cytochrome P450 monooxygenase	strong similarity to cytochrome P450 monooxygenase stcS - Aspergillus nidulans
An16g06620	neg	1,4-lactonase.	strong similarity to lactonohydrolase from patent WO200028043-A2 - Fusarium venenatum
An16g07150	neg	fumarate reductase	strong similarity to soluble cytoplasmic fumarate reductase YEL047c - Saccharomyces cerevisiae
An16g07620	neg	ER oxidising protein Ero1	strong similarity to endoplasmatic reticulum oxidising protein Ero1 - Saccharomyces cerevisiae
An16g07980	neg	hypothetical protein	similarity to hypothetical protein encoded by An16g01890 - Aspergillus niger
An17g00760	neg	serine carboxypeptidase	strong similarity to carboxypeptidase S1 - Penicillium janthinellum
An17g01460	neg	hypothetical protein	strong similarity to EST SEQ ID NO:4056 from patent WO200056762-A2 - Aspergillus niger
An18g00170	neg	kinesin	weak similarity to kinesin - Syncephalastrum racemosum
An18g01120	neg	versicolorin B synthase	strong similarity to versicolorin B synthase vbs - Aspergillus parasiticus
An18g01240	neg	salicylate hydroxylase	similarity to salicylate hydroxylase nahW - Pseudomonas stutzeri
An18g03360	neg	proteophosphoglycan	similarity to proteophosphoglycan ppg1 - Leishmania major
An18g03730	neg	hypothetical protein	weak similarity to hypothetical protein CG2779 - Drosophila melanogaster
An18g04070	neg	Lysophospholipase	weak similarity to hypothetical lysophospholipase SPBC1E8.05 - Schizosaccharomyces pombe
An18g05500	neg	ceramidase	strong similarity to mitochondrial ceramidase AAF86240.1 - Homo sapiens
An18g06580	neg	triacylglycerol lipase	strong similarity to triacylglycerol lipase Lip2 - Yarrowia lipolytica
An19g00100	neg	chitinase	similarity to chitinase Eh cht1 - Entamoeba invadens
