# Supplementary material for: Exploring Sequence Characteristics Related to High-Level Production of Secreted Proteins in Aspergillus niger
Source: PLoS One. 2012 Oct 1;7(10):e45869. doi: 10.1371/journal.pone.0045869 (PMC3462195; doi:10.1371/journal.pone.0045869)
Supplement: Table S2 — Contains the names and abbreviations of the 14 fungal donor organisms for which there are proteins in the heterologous data set (). (TXT) [file pone.0045869.s013.txt]

Apul    Aureobasidium pullulans
Ares    Amorphotheca resinae
Ccin    Coprinus cinereus
Cele    Cunninghamella elegans
Clau    Cryptococcus laurentii
Gpan    Geomyces pannorum
Gtra    Gloeophyllum trabeum
Ledo    Lentinula edodes
Lsco    Leucosporidium scottii
Opil    Ophiostoma piliferum
Pchr    Phanerochaete chrysosporium
Sthe    Sporotrichum thermophile
Tlan    Thermomyces (Humicola) lanuginosa
Tver    Trametes versicolor
