# Supplementary material for: Exploring Sequence Characteristics Related to High-Level Production of Secreted Proteins in Aspergillus niger
Source: PLoS One. 2012 Oct 1;7(10):e45869. doi: 10.1371/journal.pone.0045869 (PMC3462195; doi:10.1371/journal.pone.0045869)
Supplement: Table S3 — Contains the total number of proteins and the number of successfull and unsuccessfull proteins in both and , and per organism in . (XLS) [file pone.0045869.s014.xls]

## Sheet: Sheet1
	hom	het	organism
			Apul	Ares	Ccin	Cele	Clau	Gpan	Gtra	Ledo	Lsco	Opil	Pchr	Sthe	Tlan	Tver
# proteins	345	991	87	68	140	39	14	83	81	169	60	39	55	65	16	75
%			0.0877901	0.0686176	0.141271	0.0393542	0.0141271	0.0837538	0.0817356	0.170535	0.0605449	0.0393542	0.0554995	0.0655903	0.0161453	0.0756811
# pos	178	163	13	7	29	2	2	12	20	9	4	9	18	17	6	15
% pos	0.52	0.16	0.15	0.1	0.21	0.05	0.14	0.14	0.25	0.05	0.07	0.23	0.33	0.26	0.38	0.2
# neg	167	828	74	61	111	37	12	71	61	160	56	30	37	48	10	60
% neg	0.48	0.84	0.85	0.9	0.79	0.95	0.86	0.86	0.75	0.95	0.93	0.77	0.67	0.74	0.62	0.8
