# Supplementary material for: Exploring Sequence Characteristics Related to High-Level Production of Secreted Proteins in Aspergillus niger
Source: PLoS One. 2012 Oct 1;7(10):e45869. doi: 10.1371/journal.pone.0045869 (PMC3462195; doi:10.1371/journal.pone.0045869)
Supplement: Table S5 — Contains the selected features in each CV-loop with forward feature selection on both and . (XLS) [file pone.0045869.s016.xls]

## Sheet: Sheet1
hom
	Feature selection iteration
CV-loop	1	2	3	4	5	6	7	8	9	10	11	12	13	14
1	AAC_N	isoelectric_point	aromatic	CTT_L	ATG_M	sa_B	L	sigpep_A	N	sigpep_I
2	basic	aromatic	sa_B	TTA_L	ATG_M	CTT_L	sigpep_I	CGT_R	sa_E
3	TAC_Y	K	N	ATG_M	sigpep_I	sa_B	TTA_L	basic	R
4	Y	isoelectric_point	N	TTA_L	sigpep_I	sa_B	ATG_M	sigpep_A	L	sig_pep_length	AGA_R
5	isoelectric_point	AAC_N	Y	sigpep_A	CTT_L	sa_E	ATG_M	aromatic	CCA_P	polar_uncharged
6	basic	aromatic	AAC_N	ATG_M	sigpep_I	TTA_L	cai_index	K	GGC_G	TAC_Y	L
7	Y	basic	sigpep_A	sa_E	ATG_M	TTA_L	sigpep_I	GGC_G	ss_H	K	N	sa_B
8	basic	aromatic	cai_index	sa_B	ATG_M	sigpep_I	R	CCA_P	GGC_G	N	TTA_L	charged	CTT_L	M
9	N	isoelectric_point	TTA_L	sa_B	sigpep_A	ATG_M	CTT_L	CCA_P	sigpep_I	L	AGA_R	CGA_R
10	AAC_N	isoelectric_point	aromatic	ATG_M	sigpep_A	sa_B	L	CTT_L	CGA_R	sa_E
het
	Feature selection iteration
CV-loop	1	2	3	4	5	6	7	8
1	TAC_Y	TTC_F	M	ATA_I	G
2	TAC_Y	GGC_G	ATG_M	AGA_R	CTA_L	TTC_F
3	TAC_Y	M	AAC_N	TTC_F	ATG_M	ATA_I	CTA_L
4	TAC_Y	AAC_N	GTA_V	M	TTC_F	E	GAA_E	CGT_R
5	TAC_Y	AAC_N	M	TTC_F	CAG_Q
6	TAC_Y	GAA_E	AGA_R
7	TAC_Y	ATG_M	AAC_N	M	CAG_Q	TTC_F	GAA_E
8	TAC_Y	AAC_N	M	TTC_F	TCA_S
9	TAC_Y	ATG_M	TTC_F	R	ATA_I	CAT_H
10	TAC_Y	M	TTC_F	CAG_Q	TCA_S	GAA_E	G
Feature names
Codons (f0) are denoted with the three nucleotides and the amino acid they encode for, e.g. TAC_Y is the codon TAC that encodes for tyrosine (Y)
Amino acids (protein sequence) (f2) are named by their one letter amino acid abbreviation, e.g. tyrosine is Y
Signal peptide (f1): the prefix sigpep is added in case of the amino acid composition of the signal peptide
Amino acid clusters (f10) are denoted by their names as specified in Table 2 of the paper
