# Supplementary material for: Exploring Sequence Characteristics Related to High-Level Production of Secreted Proteins in Aspergillus niger
Source: PLoS One. 2012 Oct 1;7(10):e45869. doi: 10.1371/journal.pone.0045869 (PMC3462195; doi:10.1371/journal.pone.0045869)
Supplement: Table S6 — Contains the best performing amino acid clusters in each CV-loop obtained with the amino acid clustering procedure on both and . (TXT) [file pone.0045869.s017.txt]

data set:
hom

CV-loop best_performing_clusters
0       'YN', 'GF', 'VQ', 'MKC', 'L', 'DT'
1       'YNW', 'K', 'HLPR', 'MC', 'GVT', 'S', 'A'
2       'Y', 'NFQDGEI', 'KMHC', 'LSPT', 'R'
3       'YNDQ', 'LSV', 'CK', 'M', 'GF', 'RP', 'H'
4       'Y', 'N', 'KM', 'DEA', 'FCVRQ', 'L'
5       'NY', 'KLM', 'C', 'AE', 'RH', 'TGQF', 'S'
6       'YNWFI', 'M', 'KLPR', 'CEH', 'SA'
7       'YF', 'N', 'KMC', 'GVDW', 'LH', 'QEA', 'R'
8       'YN', 'GDI', 'KH', 'MC', 'LR', 'FAEQT', 'W'
9       'NF', 'Y', 'KCM', 'LPR', 'SH'

number of clusters per CV-loop: 
[6, 7, 5, 7, 6, 7, 5, 7, 7, 5]
mean length: 6.2 (0.9)

cluster sizes:
[2, 2, 2, 3, 1, 2]
[3, 1, 4, 2, 3, 1, 1]
[1, 7, 4, 4, 1]
[4, 3, 2, 1, 2, 2, 1]
[1, 1, 2, 3, 5, 1]
[2, 3, 1, 2, 2, 4, 1]
[5, 1, 4, 3, 2]
[2, 1, 3, 4, 2, 3, 1]
[2, 3, 2, 2, 2, 5, 1]
[2, 1, 3, 3, 2]

mean cluster sizes per CV-loop:
2.0
2.1
3.4
2.1
2.2
2.1
3.0
2.3
2.4
2.2

data set:
het

CV-loop best_performing_clusters
0       'Y', 'GFQ', 'HM', 'W', 'NPV', 'ER'
1       'NFA', 'Y', 'GD', 'M'
2       'Y', 'EMH', 'WVQD', 'GF'
3       'Y', 'GFWD', 'MHI', 'RE'
4       'YD', 'GFWV', 'HCRM', 'SP', 'L', 'IE'
5       'YWV', 'IH', 'GFDQN', 'KMR', 'LC', 'S', 'EP'
6       'YF', 'GQDV', 'MKR', 'EN'
7       'YVQ', 'GFN', 'HEM', 'WL'
8       'FPA', 'YGD', 'RSK', 'MI', 'L'
9       'GFWDQ', 'Y', 'ME', 'HIK', 'L'

number of clusters per CV-loop:
[6, 4, 4, 4, 6, 7, 4, 4, 5, 5]
mean length: 4.9 (1.0)

cluster sizes:
[1, 3, 2, 1, 3, 2]
[3, 1, 2, 1]
[1, 3, 4, 2]
[1, 4, 3, 2]
[2, 4, 4, 2, 1, 2]
[3, 2, 5, 3, 2, 1, 2]
[2, 4, 3, 2]
[3, 3, 3, 2]
[3, 3, 3, 2, 1]
[5, 1, 2, 3, 1]

mean cluster sizes per CV-loop:
2.0
1.8
2.5
2.5
2.5
2.6
2.8
2.8
2.4
2.4
